# Supplementary material for: Inhibition of Autophagy by Berbamine Hydrochloride Mitigates Tumor Immune Escape by Elevating MHC-I in Melanoma Cells
Source: Cells. 2024 Sep 13;13(18):1537. doi: 10.3390/cells13181537 (PMC11430705; doi:10.3390/cells13181537)
Supplement: Supplementary file 1 [file cells-13-01537-s001.zip]

Archive with 1 entries (1 files):
- cells-3070520-supplementary.pdf
